# Supplementary material for: Development of a new sandwich ELISA for the detection of bovine A1 beta-casein
Source: PLoS One. 2026 Apr 9;21(4):e0345548. doi: 10.1371/journal.pone.0345548 (PMC13065063; doi:10.1371/journal.pone.0345548)
Supplement: S3 Table — (XLSX) [file pone.0345548.s003.xlsx]

## Sheet: Figure 2A 
Defatted milk
	Genotype	OD value
1	A1A1	1.5163
2	A2A2	0.1674
3	A1A1	1.3445
4	A1A1	1.3315
5	A1A1	1.2918
6	A1A1	1.3036
7	A2A2	0.0932
8	A2A2	0.0846
9	A2A2	0.0861
10	A2A2	0.0883
11	A1A1	2.1288
12	A1A1	1.9588
13	A1A1	1.3983
14	A2A2	0.1215
15	A2A2	0.1151
16	A2A2	0.1124
17	A1A1	1.6348
18	A1A1	1.4095
19	A2A2	0.1676
20	A2A2	0.1564
21	A1A1	1.8246
22	A2A2	0.1699
23	PBS	0.1761
24	PBS	0.1749
25	PBS	0.1753

## Sheet: Figure 2B
Raw milk
	Cow ID	Genotype	OD value	OD value	OD value
1	46	A1A1	1.248	1.2246	1.4884
2	60	A1A1	1.1964	1.1944	1.2244
3	94	A1A1	1.1832	1.2264	1.2332
4	95	A1A1	1.1808	1.1278	1.1062
5	38	A1A2	1.1374	1.0388	1.1853
6	45	A1A2	1.1253	0.8702	1.0053
7	52	A1A2	1.1862	1.1203	1.1442
8	62	A1A2	1.1218	0.8907	0.9852
9	65	A1A2	1.134	1.1712	1.0903
10	67	A1A2	1.1161	0.9512	0.9107
11	70	A1A2	1.0884	1.2593	1.0372
12	71	A1A2	1.2168	1.0828	1.0253
13	79	A1A2	1.1327	0.9385	0.9844
14	89	A1A2	0.9781	0.9965	0.8866
15	101	A1A2	1.0171	0.9891	0.8791
16	103	A1A2	0.934	1.1405	0.93
17	107	A1A2	1.0785	1.0617	0.9127
18	43	A2A2	0.1315	0.1672	0.1759
19	47	A2A2	0.1375	0.1729	0.184
20	51	A2A2	0.2473	0.1912	0.2014
21	53	A2A2	0.1682	0.1969	0.2021
22	57	A2A2	0.1342	0.1879	0.1954
23	68	A2A2	0.3104	0.1836	0.1968
24	69	A2A2	0.3081	0.1855	0.1936
25	73	A2A2	0.1241	0.1794	0.196
26	75	A2A2	0.1469	0.1779	0.1817
27	77	A2A2	0.1357	0.1717	0.1775
28	81	A2A2	0.2945	0.1788	0.1836
29	82	A2A2	0.4986	0.1805	0.1829
30	90	A2A2	0.1286	0.1829	0.1941
31	100	A2A2	0.1633	0.1746	0.1847
32	102	A2A2	0.3949	0.175	0.184
33	104	A2A2	0.1189	0.1785	0.1958
34	105	A2A2	0.1194	0.0706	0.0734
35		PBS	0.1878	0.1939	0.1912

## Sheet: Table1_Raw milk
Raw milk
A1 rate	OD value	OD value	OD value	OD value	OD value	OD value	OD value	OD value	OD value
100	1.105	1.0593	1.1833	1.0909	1.0814	1.1303	1.0067	1.0143	1.0093
50	0.7922	0.7028	0.7881	0.749	0.7811	0.809	0.7002	0.7044	0.737
25	0.6981	0.6214	0.6059	0.5932	0.5915	0.6351	0.6599	0.6868	0.6291
10	0.4215	0.402	0.3826	0.4363	0.451	0.4429	0.4105	0.4019	0.3941
3	0.2984	0.3	0.3079	0.252	0.2529	0.2418	0.2478	0.2555	0.2435
2	0.2144	0.2045	0.2047	0.2103	0.2092	0.2065	0.2131	0.2234	0.2142
1	0.1865	0.1891	0.1835	0.1755	0.1761	0.1708	0.1835	0.1836	0.1879
0	0.15	0.1502	0.1504	0.152	0.1517	0.1548	0.1487	0.1511	0.1579
NC	0.1694	0.1648	0.1554
A1 rate	OD value	OD value	OD value	OD value	OD value	OD value
100	1.0173	1.1184	1.1581	1.1578	1.1511	1.1505
50	0.8901	0.9082	0.8594	0.9292	0.8821	0.9151
25	0.7358	0.7931	0.7528	0.7938	0.7587	0.7884
10	0.4353	0.437	0.4447	0.5434	0.5165	0.515
3	0.3321	0.327	0.3398	0.3536	0.3389	0.3328
2	0.2101	0.2084	0.2054	0.3154	0.2755	0.2709
1	0.1744	0.1784	0.174	0.2004	0.1953	0.1885
0	0.1425	0.1432	0.1376	0.1384	0.1362	0.1373
NC	0.1462	0.1421	0.1392

## Sheet: Table1_pasteurized
Pasteurized milk
A1 rate	OD value	OD value	OD value	OD value	OD value	OD value	OD value	OD value	OD value
100	1.267	1.1192	1.2027	1.0768	1.0873	1.0165	1.3125	1.4487	1.1899
50	0.8562	0.8445	0.8244	0.8491	0.8135	0.866	0.9241	0.9636	0.8881
25	0.6355	0.6915	0.673	0.6981	0.6778	0.6513	0.7756	0.7096	0.7289
10	0.4511	0.4803	0.4597	0.403	0.3935	0.415	0.471	0.4645	0.4409
3	0.3831	0.3584	0.3676	0.2475	0.2399	0.2468	0.4745	0.4643	0.4601
2	0.2255	0.2186	0.2145	0.2083	0.2078	0.2008	0.2199	0.2177	0.2067
1	0.1772	0.1751	0.1758	0.1929	0.1908	0.191	0.1803	0.1687	0.1692
0	0.1333	0.1413	0.1404	0.1404	0.1425	0.1391	0.1412	0.1425	0.1399
NC	0.1464	0.1365	0.1377
A1 rate	OD value	OD value	OD value	OD value	OD value	OD value
100	1.3779	1.336	1.3834	1.396	1.3511	1.2259
50	1.0226	0.9156	1.0277	1.1198	0.9766	0.9927
25	0.7916	0.7566	0.8204	0.7503	0.7115	0.7893
10	0.4555	0.4721	0.4506	0.5425	0.4899	0.487
3	0.2692	0.268	0.266	0.2661	0.2657	0.273
2	0.2891	0.2758	0.2799	0.2137	0.2101	0.2173
1	0.2084	0.212	0.1956	0.2125	0.2087	0.2088
0	0.1519	0.1503	0.1466	0.152	0.1602	0.1517
NC	0.1566	0.1513	0.1538

## Sheet: Table1_UHT
UHT milk
A1 rate	OD value	OD value	OD value	OD value	OD value	OD value	OD value	OD value	OD value
100	0.7168	0.7688	0.7823	0.812	0.8042	0.7578	0.793	0.7911	0.775
50	0.6032	0.5756	0.5766	0.5904	0.6047	0.6118	0.6436	0.6059	0.659
25	0.4899	0.4134	0.4429	0.483	0.5098	0.4554	0.5397	0.4969	0.4892
10	0.285	0.2688	0.2778	0.3754	0.3773	0.3717	0.3496	0.3409	0.3422
3	0.2273	0.2185	0.2212	0.2875	0.3079	0.2692	0.3426	0.3284	0.3349
2	0.1657	0.1539	0.1632	0.1755	0.1795	0.1719	0.1993	0.199	0.1945
1	0.138	0.128	0.1371	0.1631	0.1676	0.1648	0.1682	0.1602	0.1542
0	0.1124	0.1113	0.1121	0.1115	0.1124	0.1168	0.1167	0.1188	0.1129
NC	0.1225	0.1135	0.1134
A1 rate	OD value	OD value	OD value	OD value	OD value	OD value
100	1.0351	1.0351	0.9314	0.9432	0.9212	0.8021
50	0.7019	0.698	0.6118	0.5951	0.6176	0.5904
25	0.5144	0.5409	0.457	0.4802	0.4636	0.502
10	0.3562	0.3521	0.3199	0.3273	0.3209	0.3076
3	0.2167	0.2218	0.2195	0.2305	0.2207	0.2162
2	0.2457	0.2456	0.2333	0.1652	0.1716	0.1759
1	0.1671	0.1639	0.16	0.1521	0.1532	0.1493
0	0.1214	0.1224	0.1199	0.1186	0.1174	0.1183
NC	0.1154	0.1133	0.1166

## Sheet: instrument
OD value was measured using a plate reader (Tecan Japan, Kawasaki, Japan) at a wavelength of 492 nm.
Measurement Wavelength				492	nm
Bandwidth				9	nm
Number of Flashes				25
Settle Time				0	ms
